# Supplementary material for: Truncation-Driven Lateral Association of α-Synuclein Hinders Amyloid Clearance by the Hsp70-Based Disaggregase
Source: Int J Mol Sci. 2021 Nov 30;22(23):12983. doi: 10.3390/ijms222312983 (PMC8657883; doi:10.3390/ijms222312983)
Supplement: Supplementary file 1 [file ijms-22-12983-s001.zip]

Archive with 1 entries (1 files):
- ijms-1494338-supplementary.pdf
